# Supplementary material for: Design of Environmental-Friendly Carbon-Based Catalysts for Efficient Advanced Oxidation Processes
Source: Materials (Basel). 2024 Jun 5;17(11):2750. doi: 10.3390/ma17112750 (PMC11173702; doi:10.3390/ma17112750)
Supplement: Supplementary file 1 [file materials-17-02750-s001.zip]

Archive with 1 entries (1 files):
- materials-3013232-supplementary.pdf
